# Supplementary material for: Positive Correlates of Sclerostin and Association with Peripheral Arterial Stiffness in Patients with Type 2 Diabetes Mellitus
Source: Medicina (Kaunas). 2026 Mar 27;62(4):643. doi: 10.3390/medicina62040643 (PMC13117930; doi:10.3390/medicina62040643)
Supplement: Supplementary file 1 [file medicina-62-00643-s001.zip]

Archive with 1 entries (1 files):
- medicina-4197111-supplementary.pdf
